# Supplementary material for: In Silico Design of Peptide Inhibitors Targeting HER2 for Lung Cancer Therapy
Source: Cancers (Basel). 2024 Nov 27;16(23):3979. doi: 10.3390/cancers16233979 (PMC11639795; doi:10.3390/cancers16233979)
Supplement: Supplementary file 1 [file cancers-16-03979-s001.zip]

Archive with 1 entries (1 files):
- cancers-3294068-supplementary.xlsx
