# Supplementary material for: In Silico Design of Peptide Inhibitors Targeting HER2 for Lung Cancer Therapy
Source: Cancers (Basel). 2024 Nov 27;16(23):3979. doi: 10.3390/cancers16233979 (PMC11639795; doi:10.3390/cancers16233979)
Supplement: Supplementary file 1 [file cancers-16-03979-s001.zip › cancers-3294068-supplementary.xlsx]

## Sheet: Sheet 1
Position	Original Amino Acid	Mutated Amino Acid	Mutated Sequence
1	Y	A	AIDPKHGGTGSNNEDLR
1	Y	R	RIDPKHGGTGSNNEDLR
1	Y	N	NIDPKHGGTGSNNEDLR
1	Y	D	DIDPKHGGTGSNNEDLR
1	Y	C	CIDPKHGGTGSNNEDLR
1	Y	E	EIDPKHGGTGSNNEDLR
1	Y	Q	QIDPKHGGTGSNNEDLR
1	Y	G	GIDPKHGGTGSNNEDLR
1	Y	H	HIDPKHGGTGSNNEDLR
1	Y	I	IIDPKHGGTGSNNEDLR
1	Y	L	LIDPKHGGTGSNNEDLR
1	Y	K	KIDPKHGGTGSNNEDLR
1	Y	M	MIDPKHGGTGSNNEDLR
1	Y	F	FIDPKHGGTGSNNEDLR
1	Y	P	PIDPKHGGTGSNNEDLR
1	Y	S	SIDPKHGGTGSNNEDLR
1	Y	T	TIDPKHGGTGSNNEDLR
1	Y	W	WIDPKHGGTGSNNEDLR
1	Y	V	VIDPKHGGTGSNNEDLR
2	I	A	YADPKHGGTGSNNEDLR
2	I	R	YRDPKHGGTGSNNEDLR
2	I	N	YNDPKHGGTGSNNEDLR
2	I	D	YDDPKHGGTGSNNEDLR
2	I	C	YCDPKHGGTGSNNEDLR
2	I	E	YEDPKHGGTGSNNEDLR
2	I	Q	YQDPKHGGTGSNNEDLR
2	I	G	YGDPKHGGTGSNNEDLR
2	I	H	YHDPKHGGTGSNNEDLR
2	I	L	YLDPKHGGTGSNNEDLR
2	I	K	YKDPKHGGTGSNNEDLR
2	I	M	YMDPKHGGTGSNNEDLR
2	I	F	YFDPKHGGTGSNNEDLR
2	I	P	YPDPKHGGTGSNNEDLR
2	I	S	YSDPKHGGTGSNNEDLR
2	I	T	YTDPKHGGTGSNNEDLR
2	I	W	YWDPKHGGTGSNNEDLR
2	I	Y	YYDPKHGGTGSNNEDLR
2	I	V	YVDPKHGGTGSNNEDLR
3	D	A	YIAPKHGGTGSNNEDLR
3	D	R	YIRPKHGGTGSNNEDLR
3	D	N	YINPKHGGTGSNNEDLR
3	D	C	YICPKHGGTGSNNEDLR
3	D	E	YIEPKHGGTGSNNEDLR
3	D	Q	YIQPKHGGTGSNNEDLR
3	D	G	YIGPKHGGTGSNNEDLR
3	D	H	YIHPKHGGTGSNNEDLR
3	D	I	YIIPKHGGTGSNNEDLR
3	D	L	YILPKHGGTGSNNEDLR
3	D	K	YIKPKHGGTGSNNEDLR
3	D	M	YIMPKHGGTGSNNEDLR
3	D	F	YIFPKHGGTGSNNEDLR
3	D	P	YIPPKHGGTGSNNEDLR
3	D	S	YISPKHGGTGSNNEDLR
3	D	T	YITPKHGGTGSNNEDLR
3	D	W	YIWPKHGGTGSNNEDLR
3	D	Y	YIYPKHGGTGSNNEDLR
3	D	V	YIVPKHGGTGSNNEDLR
4	P	A	YIDAKHGGTGSNNEDLR
4	P	R	YIDRKHGGTGSNNEDLR
4	P	N	YIDNKHGGTGSNNEDLR
4	P	D	YIDDKHGGTGSNNEDLR
4	P	C	YIDCKHGGTGSNNEDLR
4	P	E	YIDEKHGGTGSNNEDLR
4	P	Q	YIDQKHGGTGSNNEDLR
4	P	G	YIDGKHGGTGSNNEDLR
4	P	H	YIDHKHGGTGSNNEDLR
4	P	I	YIDIKHGGTGSNNEDLR
4	P	L	YIDLKHGGTGSNNEDLR
4	P	K	YIDKKHGGTGSNNEDLR
4	P	M	YIDMKHGGTGSNNEDLR
4	P	F	YIDFKHGGTGSNNEDLR
4	P	S	YIDSKHGGTGSNNEDLR
4	P	T	YIDTKHGGTGSNNEDLR
4	P	W	YIDWKHGGTGSNNEDLR
4	P	Y	YIDYKHGGTGSNNEDLR
4	P	V	YIDVKHGGTGSNNEDLR
5	K	A	YIDPAHGGTGSNNEDLR
5	K	R	YIDPRHGGTGSNNEDLR
5	K	N	YIDPNHGGTGSNNEDLR
5	K	D	YIDPDHGGTGSNNEDLR
5	K	C	YIDPCHGGTGSNNEDLR
5	K	E	YIDPEHGGTGSNNEDLR
5	K	Q	YIDPQHGGTGSNNEDLR
5	K	G	YIDPGHGGTGSNNEDLR
5	K	H	YIDPHHGGTGSNNEDLR
5	K	I	YIDPIHGGTGSNNEDLR
5	K	L	YIDPLHGGTGSNNEDLR
5	K	M	YIDPMHGGTGSNNEDLR
5	K	F	YIDPFHGGTGSNNEDLR
5	K	P	YIDPPHGGTGSNNEDLR
5	K	S	YIDPSHGGTGSNNEDLR
5	K	T	YIDPTHGGTGSNNEDLR
5	K	W	YIDPWHGGTGSNNEDLR
5	K	Y	YIDPYHGGTGSNNEDLR
5	K	V	YIDPVHGGTGSNNEDLR
6	H	A	YIDPKAGGTGSNNEDLR
6	H	R	YIDPKRGGTGSNNEDLR
6	H	N	YIDPKNGGTGSNNEDLR
6	H	D	YIDPKDGGTGSNNEDLR
6	H	C	YIDPKCGGTGSNNEDLR
6	H	E	YIDPKEGGTGSNNEDLR
6	H	Q	YIDPKQGGTGSNNEDLR
6	H	G	YIDPKGGGTGSNNEDLR
6	H	I	YIDPKIGGTGSNNEDLR
6	H	L	YIDPKLGGTGSNNEDLR
6	H	K	YIDPKKGGTGSNNEDLR
6	H	M	YIDPKMGGTGSNNEDLR
6	H	F	YIDPKFGGTGSNNEDLR
6	H	P	YIDPKPGGTGSNNEDLR
6	H	S	YIDPKSGGTGSNNEDLR
6	H	T	YIDPKTGGTGSNNEDLR
6	H	W	YIDPKWGGTGSNNEDLR
6	H	Y	YIDPKYGGTGSNNEDLR
6	H	V	YIDPKVGGTGSNNEDLR
7	G	A	YIDPKHAGTGSNNEDLR
7	G	R	YIDPKHRGTGSNNEDLR
7	G	N	YIDPKHNGTGSNNEDLR
7	G	D	YIDPKHDGTGSNNEDLR
7	G	C	YIDPKHCGTGSNNEDLR
7	G	E	YIDPKHEGTGSNNEDLR
7	G	Q	YIDPKHQGTGSNNEDLR
7	G	H	YIDPKHHGTGSNNEDLR
7	G	I	YIDPKHIGTGSNNEDLR
7	G	L	YIDPKHLGTGSNNEDLR
7	G	K	YIDPKHKGTGSNNEDLR
7	G	M	YIDPKHMGTGSNNEDLR
7	G	F	YIDPKHFGTGSNNEDLR
7	G	P	YIDPKHPGTGSNNEDLR
7	G	S	YIDPKHSGTGSNNEDLR
7	G	T	YIDPKHTGTGSNNEDLR
7	G	W	YIDPKHWGTGSNNEDLR
7	G	Y	YIDPKHYGTGSNNEDLR
7	G	V	YIDPKHVGTGSNNEDLR
8	G	A	YIDPKHGATGSNNEDLR
8	G	R	YIDPKHGRTGSNNEDLR
8	G	N	YIDPKHGNTGSNNEDLR
8	G	D	YIDPKHGDTGSNNEDLR
8	G	C	YIDPKHGCTGSNNEDLR
8	G	E	YIDPKHGETGSNNEDLR
8	G	Q	YIDPKHGQTGSNNEDLR
8	G	H	YIDPKHGHTGSNNEDLR
8	G	I	YIDPKHGITGSNNEDLR
8	G	L	YIDPKHGLTGSNNEDLR
8	G	K	YIDPKHGKTGSNNEDLR
8	G	M	YIDPKHGMTGSNNEDLR
8	G	F	YIDPKHGFTGSNNEDLR
8	G	P	YIDPKHGPTGSNNEDLR
8	G	S	YIDPKHGSTGSNNEDLR
8	G	T	YIDPKHGTTGSNNEDLR
8	G	W	YIDPKHGWTGSNNEDLR
8	G	Y	YIDPKHGYTGSNNEDLR
8	G	V	YIDPKHGVTGSNNEDLR
9	T	A	YIDPKHGGAGSNNEDLR
9	T	R	YIDPKHGGRGSNNEDLR
9	T	N	YIDPKHGGNGSNNEDLR
9	T	D	YIDPKHGGDGSNNEDLR
9	T	C	YIDPKHGGCGSNNEDLR
9	T	E	YIDPKHGGEGSNNEDLR
9	T	Q	YIDPKHGGQGSNNEDLR
9	T	G	YIDPKHGGGGSNNEDLR
9	T	H	YIDPKHGGHGSNNEDLR
9	T	I	YIDPKHGGIGSNNEDLR
9	T	L	YIDPKHGGLGSNNEDLR
9	T	K	YIDPKHGGKGSNNEDLR
9	T	M	YIDPKHGGMGSNNEDLR
9	T	F	YIDPKHGGFGSNNEDLR
9	T	P	YIDPKHGGPGSNNEDLR
9	T	S	YIDPKHGGSGSNNEDLR
9	T	W	YIDPKHGGWGSNNEDLR
9	T	Y	YIDPKHGGYGSNNEDLR
9	T	V	YIDPKHGGVGSNNEDLR
10	G	A	YIDPKHGGTASNNEDLR
10	G	R	YIDPKHGGTRSNNEDLR
10	G	N	YIDPKHGGTNSNNEDLR
10	G	D	YIDPKHGGTDSNNEDLR
10	G	C	YIDPKHGGTCSNNEDLR
10	G	E	YIDPKHGGTESNNEDLR
10	G	Q	YIDPKHGGTQSNNEDLR
10	G	H	YIDPKHGGTHSNNEDLR
10	G	I	YIDPKHGGTISNNEDLR
10	G	L	YIDPKHGGTLSNNEDLR
10	G	K	YIDPKHGGTKSNNEDLR
10	G	M	YIDPKHGGTMSNNEDLR
10	G	F	YIDPKHGGTFSNNEDLR
10	G	P	YIDPKHGGTPSNNEDLR
10	G	S	YIDPKHGGTSSNNEDLR
10	G	T	YIDPKHGGTTSNNEDLR
10	G	W	YIDPKHGGTWSNNEDLR
10	G	Y	YIDPKHGGTYSNNEDLR
10	G	V	YIDPKHGGTVSNNEDLR
11	S	A	YIDPKHGGTGANNEDLR
11	S	R	YIDPKHGGTGRNNEDLR
11	S	N	YIDPKHGGTGNNNEDLR
11	S	D	YIDPKHGGTGDNNEDLR
11	S	C	YIDPKHGGTGCNNEDLR
11	S	E	YIDPKHGGTGENNEDLR
11	S	Q	YIDPKHGGTGQNNEDLR
11	S	G	YIDPKHGGTGGNNEDLR
11	S	H	YIDPKHGGTGHNNEDLR
11	S	I	YIDPKHGGTGINNEDLR
11	S	L	YIDPKHGGTGLNNEDLR
11	S	K	YIDPKHGGTGKNNEDLR
11	S	M	YIDPKHGGTGMNNEDLR
11	S	F	YIDPKHGGTGFNNEDLR
11	S	P	YIDPKHGGTGPNNEDLR
11	S	T	YIDPKHGGTGTNNEDLR
11	S	W	YIDPKHGGTGWNNEDLR
11	S	Y	YIDPKHGGTGYNNEDLR
11	S	V	YIDPKHGGTGVNNEDLR
12	N	A	YIDPKHGGTGSANEDLR
12	N	R	YIDPKHGGTGSRNEDLR
12	N	D	YIDPKHGGTGSDNEDLR
12	N	C	YIDPKHGGTGSCNEDLR
12	N	E	YIDPKHGGTGSENEDLR
12	N	Q	YIDPKHGGTGSQNEDLR
12	N	G	YIDPKHGGTGSGNEDLR
12	N	H	YIDPKHGGTGSHNEDLR
12	N	I	YIDPKHGGTGSINEDLR
12	N	L	YIDPKHGGTGSLNEDLR
12	N	K	YIDPKHGGTGSKNEDLR
12	N	M	YIDPKHGGTGSMNEDLR
12	N	F	YIDPKHGGTGSFNEDLR
12	N	P	YIDPKHGGTGSPNEDLR
12	N	S	YIDPKHGGTGSSNEDLR
12	N	T	YIDPKHGGTGSTNEDLR
12	N	W	YIDPKHGGTGSWNEDLR
12	N	Y	YIDPKHGGTGSYNEDLR
12	N	V	YIDPKHGGTGSVNEDLR
13	N	A	YIDPKHGGTGSNAEDLR
13	N	R	YIDPKHGGTGSNREDLR
13	N	D	YIDPKHGGTGSNDEDLR
13	N	C	YIDPKHGGTGSNCEDLR
13	N	E	YIDPKHGGTGSNEEDLR
13	N	Q	YIDPKHGGTGSNQEDLR
13	N	G	YIDPKHGGTGSNGEDLR
13	N	H	YIDPKHGGTGSNHEDLR
13	N	I	YIDPKHGGTGSNIEDLR
13	N	L	YIDPKHGGTGSNLEDLR
13	N	K	YIDPKHGGTGSNKEDLR
13	N	M	YIDPKHGGTGSNMEDLR
13	N	F	YIDPKHGGTGSNFEDLR
13	N	P	YIDPKHGGTGSNPEDLR
13	N	S	YIDPKHGGTGSNSEDLR
13	N	T	YIDPKHGGTGSNTEDLR
13	N	W	YIDPKHGGTGSNWEDLR
13	N	Y	YIDPKHGGTGSNYEDLR
13	N	V	YIDPKHGGTGSNVEDLR
14	E	A	YIDPKHGGTGSNNADLR
14	E	R	YIDPKHGGTGSNNRDLR
14	E	N	YIDPKHGGTGSNNNDLR
14	E	D	YIDPKHGGTGSNNDDLR
14	E	C	YIDPKHGGTGSNNCDLR
14	E	Q	YIDPKHGGTGSNNQDLR
14	E	G	YIDPKHGGTGSNNGDLR
14	E	H	YIDPKHGGTGSNNHDLR
14	E	I	YIDPKHGGTGSNNIDLR
14	E	L	YIDPKHGGTGSNNLDLR
14	E	K	YIDPKHGGTGSNNKDLR
14	E	M	YIDPKHGGTGSNNMDLR
14	E	F	YIDPKHGGTGSNNFDLR
14	E	P	YIDPKHGGTGSNNPDLR
14	E	S	YIDPKHGGTGSNNSDLR
14	E	T	YIDPKHGGTGSNNTDLR
14	E	W	YIDPKHGGTGSNNWDLR
14	E	Y	YIDPKHGGTGSNNYDLR
14	E	V	YIDPKHGGTGSNNVDLR
15	D	A	YIDPKHGGTGSNNEALR
15	D	R	YIDPKHGGTGSNNERLR
15	D	N	YIDPKHGGTGSNNENLR
15	D	C	YIDPKHGGTGSNNECLR
15	D	E	YIDPKHGGTGSNNEELR
15	D	Q	YIDPKHGGTGSNNEQLR
15	D	G	YIDPKHGGTGSNNEGLR
15	D	H	YIDPKHGGTGSNNEHLR
15	D	I	YIDPKHGGTGSNNEILR
15	D	L	YIDPKHGGTGSNNELLR
15	D	K	YIDPKHGGTGSNNEKLR
15	D	M	YIDPKHGGTGSNNEMLR
15	D	F	YIDPKHGGTGSNNEFLR
15	D	P	YIDPKHGGTGSNNEPLR
15	D	S	YIDPKHGGTGSNNESLR
15	D	T	YIDPKHGGTGSNNETLR
15	D	W	YIDPKHGGTGSNNEWLR
15	D	Y	YIDPKHGGTGSNNEYLR
15	D	V	YIDPKHGGTGSNNEVLR
16	L	A	YIDPKHGGTGSNNEDAR
16	L	R	YIDPKHGGTGSNNEDRR
16	L	N	YIDPKHGGTGSNNEDNR
16	L	D	YIDPKHGGTGSNNEDDR
16	L	C	YIDPKHGGTGSNNEDCR
16	L	E	YIDPKHGGTGSNNEDER
16	L	Q	YIDPKHGGTGSNNEDQR
16	L	G	YIDPKHGGTGSNNEDGR
16	L	H	YIDPKHGGTGSNNEDHR
16	L	I	YIDPKHGGTGSNNEDIR
16	L	K	YIDPKHGGTGSNNEDKR
16	L	M	YIDPKHGGTGSNNEDMR
16	L	F	YIDPKHGGTGSNNEDFR
16	L	P	YIDPKHGGTGSNNEDPR
16	L	S	YIDPKHGGTGSNNEDSR
16	L	T	YIDPKHGGTGSNNEDTR
16	L	W	YIDPKHGGTGSNNEDWR
16	L	Y	YIDPKHGGTGSNNEDYR
16	L	V	YIDPKHGGTGSNNEDVR
17	R	A	YIDPKHGGTGSNNEDLA
17	R	N	YIDPKHGGTGSNNEDLN
17	R	D	YIDPKHGGTGSNNEDLD
17	R	C	YIDPKHGGTGSNNEDLC
17	R	E	YIDPKHGGTGSNNEDLE
17	R	Q	YIDPKHGGTGSNNEDLQ
17	R	G	YIDPKHGGTGSNNEDLG
17	R	H	YIDPKHGGTGSNNEDLH
17	R	I	YIDPKHGGTGSNNEDLI
17	R	L	YIDPKHGGTGSNNEDLL
17	R	K	YIDPKHGGTGSNNEDLK
17	R	M	YIDPKHGGTGSNNEDLM
17	R	F	YIDPKHGGTGSNNEDLF
17	R	P	YIDPKHGGTGSNNEDLP
17	R	S	YIDPKHGGTGSNNEDLS
17	R	T	YIDPKHGGTGSNNEDLT
17	R	W	YIDPKHGGTGSNNEDLW
17	R	Y	YIDPKHGGTGSNNEDLY
17	R	V	YIDPKHGGTGSNNEDLV

## Sheet: Sheet2
Peptide	Sequence	predicted_value
pep-1	YIDPKHGGTCSNNEDLR	-10.2406
pep-2	YIDPKHGGTDSNNEDLR	-10.2195
pep-3	YIDPKHGGTESNNEDLR	-10.2195
pep-4	YRDPKHGGTGSNNEDLR	-10.1626
pep-5	YKDPKHGGTGSNNEDLR	-10.1626
pep-6	YIDPKHGGTMSNNEDLR	-10.1174
pep-7	YIDPKHGGTSSNNEDLR	-10.1174
pep-8	YIDPKHGGTTSNNEDLR	-10.1174
pep-9	YIDPKHGGTYSNNEDLR	-10.1174
pep-10	YIDPKHGGTGRNNEDLR	-10.1014
pep-11	YIDPKHGGTGNNNEDLR	-10.1014
pep-12	YIDPKHGGTGQNNEDLR	-10.1014
pep-13	YIDPKHGGTGHNNEDLR	-10.1014
pep-14	YIDPKHGGTGKNNEDLR	-10.1014
pep-15	YIDPKHGGTGWNNEDLR	-10.1014
pep-16	YIDPKHGGTGDNNEDLR	-10.08
pep-17	YIDPKHGGTGENNEDLR	-10.08
pep-18	YIDPKHGGAGSNNEDLR	-10.0285
pep-19	YIDPKHGGGGSNNEDLR	-10.0285
pep-20	YIDPKHGGVGSNNEDLR	-10.0285
	YIDPKHGGNGSNNEDLR	-9.97397
	YIDPKHGGQGSNNEDLR	-9.97397
	YIDPKHGGHGSNNEDLR	-9.97397
	YIDPKHGGWGSNNEDLR	-9.97397
	YDDPKHGGTGSNNEDLR	-9.96067
	YEDPKHGGTGSNNEDLR	-9.96067
	AIDPKHGGTGSNNEDLR	-9.96065
	GIDPKHGGTGSNNEDLR	-9.96065
	VIDPKHGGTGSNNEDLR	-9.96065
	RIDPKHGGTGSNNEDLR	-9.85131
	KIDPKHGGTGSNNEDLR	-9.85131
	YMDPKHGGTGSNNEDLR	-9.83013
	YSDPKHGGTGSNNEDLR	-9.83013
	YTDPKHGGTGSNNEDLR	-9.83013
	YYDPKHGGTGSNNEDLR	-9.83013
	YIDPKHGGCGSNNEDLR	-9.79335
	YIDPKHGGTISNNEDLR	-9.78698
	YIDPKHGGTLSNNEDLR	-9.78698
	YIDPKHGGTFSNNEDLR	-9.78698
	YIDPKHGGTPSNNEDLR	-9.78698
	NIDPKHGGTGSNNEDLR	-9.73176
	DIDPKHGGTGSNNEDLR	-9.73176
	CIDPKHGGTGSNNEDLR	-9.73176
	EIDPKHGGTGSNNEDLR	-9.73176
	QIDPKHGGTGSNNEDLR	-9.73176
	HIDPKHGGTGSNNEDLR	-9.73176
	WIDPKHGGTGSNNEDLR	-9.73176
	YADPKHGGTGSNNEDLR	-9.73176
	YNDPKHGGTGSNNEDLR	-9.73176
	YCDPKHGGTGSNNEDLR	-9.73176
	YQDPKHGGTGSNNEDLR	-9.73176
	YGDPKHGGTGSNNEDLR	-9.73176
	YHDPKHGGTGSNNEDLR	-9.73176
	YWDPKHGGTGSNNEDLR	-9.73176
	YVDPKHGGTGSNNEDLR	-9.73176
	YICPKHGGTGSNNEDLR	-9.73176
	YINPKHGGTGSNNEDLR	-9.69416
	YIQPKHGGTGSNNEDLR	-9.69416
	YIHPKHGGTGSNNEDLR	-9.69416
	YIWPKHGGTGSNNEDLR	-9.69416
	YIDPKHGGTNSNNEDLR	-9.53013
	YIDPKHGGTQSNNEDLR	-9.53013
	YIDPKHGGTHSNNEDLR	-9.53013
	YIDPKHGGTWSNNEDLR	-9.53013
	IIDPKHGGTGSNNEDLR	-9.51115
	LIDPKHGGTGSNNEDLR	-9.51115
	FIDPKHGGTGSNNEDLR	-9.51115
	PIDPKHGGTGSNNEDLR	-9.51115
	YIRPKHGGTGSNNEDLR	-9.45695
	YIKPKHGGTGSNNEDLR	-9.45695
	YIDPKHGGTGSANEDLR	-9.26057
	YIDPKHGGTGSGNEDLR	-9.26057
	YIDPKHGGTGSVNEDLR	-9.26057
	YIDPKHGGTGSMNEDLR	-9.05768
	YIDPKHGGTGSSNEDLR	-9.05768
	YIDPKHGGTGSTNEDLR	-9.05768
	YIDPKHGGTGSYNEDLR	-9.05768
	YIDPKHGGTGSNMEDLR	-9.05692
	YIDPKHGGTGSNSEDLR	-9.05692
	YIDPKHGGTGSNTEDLR	-9.05692
	YIDPKHGGTGSNYEDLR	-9.05692
	YIDPKHGRTGSNNEDLR	-8.97569
	YIDPKHGNTGSNNEDLR	-8.97569
	YIDPKHGCTGSNNEDLR	-8.97569
	YIDPKHGQTGSNNEDLR	-8.97569
	YIDPKHGHTGSNNEDLR	-8.97569
	YIDPKHGKTGSNNEDLR	-8.97569
	YIDPKHGWTGSNNEDLR	-8.97569
	YIDPKHMGTGSNNEDLR	-8.95268
	YIDPKHSGTGSNNEDLR	-8.95268
	YIDPKHTGTGSNNEDLR	-8.95268
	YIDPKHYGTGSNNEDLR	-8.95268
	YIDPKHGGTGSNNENLR	-8.88887
	YIDPKHGGTGSNNEQLR	-8.88887
	YIDPKHGGTGSNNEHLR	-8.88887
	YIDPKHGGTGSNNEWLR	-8.88887
	YIDPKHGGRGSNNEDLR	-8.84974
	YIDPKHGGKGSNNEDLR	-8.84974
	YIDPAHGGTGSNNEDLR	-8.84473
	YIDPGHGGTGSNNEDLR	-8.84473
	YIDPVHGGTGSNNEDLR	-8.84473
	YIDPKHGITGSNNEDLR	-8.74997
	YIDPKHGLTGSNNEDLR	-8.74997
	YIDPKHGFTGSNNEDLR	-8.74997
	YIDPKHGPTGSNNEDLR	-8.74997
	YIDPKHDGTGSNNEDLR	-8.73523
	YIDPKHEGTGSNNEDLR	-8.73523
	YIDPKHGGTGSNNEDMR	-8.72694
	YIDPKHGGTGSNNEDSR	-8.72694
	YIDPKHGGTGSNNEDTR	-8.72694
	YIDPKHGGTGSNNEDYR	-8.72694
	YIDPKHGGTGSNREDLR	-8.71975
	YIDPKHGGTGSNDEDLR	-8.71975
	YIDPKHGGTGSNCEDLR	-8.71975
	YIDPKHGGTGSNEEDLR	-8.71975
	YIDPKHGGTGSNKEDLR	-8.71975
	YIDPKHGGTGSNNEDLN	-8.70359
	YIDPKHGGTGSNNEDLQ	-8.70359
	YIDPKHGGTGSNNEDLH	-8.70359
	YIDPKHGGTGSNNEDLW	-8.70359
	YIDPKHGGTGSNNEMLR	-8.65779
	YIDPKHGGTGSNNESLR	-8.65779
	YIDPKHGGTGSNNETLR	-8.65779
	YIDPKHGGTGSNNEYLR	-8.65779
	YIDPKHGGTGSNNNDLR	-8.63842
	YIDPKHGGTGSNNQDLR	-8.63842
	YIDPKHGGTGSNNHDLR	-8.63842
	YIDPKHGGTGSNNWDLR	-8.63842
	YIDPKHGGTGSNNECLR	-8.63842
	YIDPKHGGTGSNNEDNR	-8.63842
	YIDPKHGGTGSNNEDCR	-8.63842
	YIDPKHGGTGSNNEDQR	-8.63842
	YIDPKHGGTGSNNEDHR	-8.63842
	YIDPKHGGTGSNNEDWR	-8.63842
	YIDPKHGGTGSNNEDLA	-8.63104
	YIDPKHGGTGSNNEDLG	-8.63104
	YIDPKHGGTGSNNEDLV	-8.63104
	YIDPKHGGTGSNNEALR	-8.58845
	YIDPKHGGTGSNNEGLR	-8.58845
	YIDPKHGGTGSNNEVLR	-8.58845
	MIDPKHGGTGSNNEDLR	-8.58686
	SIDPKHGGTGSNNEDLR	-8.58686
	TIDPKHGGTGSNNEDLR	-8.58686
	YLDPKHGGTGSNNEDLR	-8.58686
	YFDPKHGGTGSNNEDLR	-8.58686
	YPDPKHGGTGSNNEDLR	-8.58686
	YIEPKHGGTGSNNEDLR	-8.58686
	YIDIKHGGTGSNNEDLR	-8.58686
	YIDLKHGGTGSNNEDLR	-8.58686
	YIDFKHGGTGSNNEDLR	-8.58686
	YIDPRHGGTGSNNEDLR	-8.58686
	YIDPKNGGTGSNNEDLR	-8.58686
	YIDPKQGGTGSNNEDLR	-8.58686
	YIDPKWGGTGSNNEDLR	-8.58686
	YIDPKHAGTGSNNEDLR	-8.58686
	YIDPKHVGTGSNNEDLR	-8.58686
	YIDPKHGATGSNNEDLR	-8.58686
	YIDPKHGVTGSNNEDLR	-8.58686
	YIDPKHGGMGSNNEDLR	-8.58686
	YIDPKHGGSGSNNEDLR	-8.58686
	YIDPKHGGYGSNNEDLR	-8.58686
	YIDPKHGGTASNNEDLR	-8.58686
	YIDPKHGGTVSNNEDLR	-8.58686
	YIDPKHGGTGMNNEDLR	-8.58686
	YIDPKHGGTGTNNEDLR	-8.58686
	YIDPKHGGTGYNNEDLR	-8.58686
	YIDPKHGGTGSQNEDLR	-8.58686
	YIDPKHGGTGSHNEDLR	-8.58686
	YIDPKHGGTGSWNEDLR	-8.58686
	YIDPKHGGTGSNQEDLR	-8.58686
	YIDPKHGGTGSNHEDLR	-8.58686
	YIDPKHGGTGSNWEDLR	-8.58686
	YIDPKHGGTGSNNDDLR	-8.58686
	YIDPKHGGTGSNNEELR	-8.58686
	YIDPKHGGTGSNNEDIR	-8.58686
	YIDPKHGGTGSNNEDFR	-8.58686
	YIDPKHGGTGSNNEDPR	-8.58686
	YIDPKHGGTGSNNEDLD	-8.58686
	YIDPKHGGTGSNNEDLC	-8.58686
	YIDPKHGGTGSNNEDLE	-8.58686
	YIDPKHGGTGSNNEDLK	-8.58686
	YIDPKHRGTGSNNEDLR	-8.56918
	YIDPKHCGTGSNNEDLR	-8.56918
	YIDPKHKGTGSNNEDLR	-8.56918
	YIDPDHGGTGSNNEDLR	-8.56855
	YIDPEHGGTGSNNEDLR	-8.56855
	YIMPKHGGTGSNNEDLR	-8.55793
	YISPKHGGTGSNNEDLR	-8.55793
	YITPKHGGTGSNNEDLR	-8.55793
	YIYPKHGGTGSNNEDLR	-8.55793
	YIDPKHGGTGSNIEDLR	-8.5527
	YIDPKHGGTGSNLEDLR	-8.5527
	YIDPKHGGTGSNFEDLR	-8.5527
	YIDPKHGGTGSNPEDLR	-8.5527
	YIDAKHGGTGSNNEDLR	-8.52648
	YIDCKHGGTGSNNEDLR	-8.52648
	YIDGKHGGTGSNNEDLR	-8.52648
	YIDVKHGGTGSNNEDLR	-8.52648
	YIDPCHGGTGSNNEDLR	-8.52648
	YIDPKCGGTGSNNEDLR	-8.52648
	YIDPKIGGTGSNNEDLR	-8.51056
	YIDPKLGGTGSNNEDLR	-8.51056
	YIDPKFGGTGSNNEDLR	-8.51056
	YIDPKPGGTGSNNEDLR	-8.51056
	YIDPKHGGTGSNNRDLR	-8.50404
	YIDPKHGGTGSNNCDLR	-8.50404
	YIDPKHGGTGSNNIDLR	-8.50404
	YIDPKHGGTGSNNLDLR	-8.50404
	YIDPKHGGTGSNNKDLR	-8.50404
	YIDPKHGGTGSNNFDLR	-8.50404
	YIDPKHGGTGSNNPDLR	-8.50404
	YIDPKHGGTGSNNEDLI	-8.46157
	YIDPKHGGTGSNNEDLL	-8.46157
	YIDPKHGGTGSNNEDLF	-8.46157
	YIDPKHGGTGSNNEDLP	-8.46157
	YIDNKHGGTGSNNEDLR	-8.45922
	YIDQKHGGTGSNNEDLR	-8.45922
	YIDHKHGGTGSNNEDLR	-8.45922
	YIDWKHGGTGSNNEDLR	-8.45922
	YIDPKHGGTGSNNEDLM	-8.44479
	YIDPKHGGTGSNNEDLS	-8.44479
	YIDPKHGGTGSNNEDLT	-8.44479
	YIDPKHGGTGSNNEDLY	-8.44479
	YIDPKHGGTGSNNEILR	-8.42907
	YIDPKHGGTGSNNELLR	-8.42907
	YIDPKHGGTGSNNEFLR	-8.42907
	YIDPKHGGTGSNNEPLR	-8.42907
	YIDPKMGGTGSNNEDLR	-8.40946
	YIDPKSGGTGSNNEDLR	-8.40946
	YIDPKTGGTGSNNEDLR	-8.40946
	YIDPKYGGTGSNNEDLR	-8.40946
	YIDPMHGGTGSNNEDLR	-8.38442
	YIDPSHGGTGSNNEDLR	-8.38442
	YIDPTHGGTGSNNEDLR	-8.38442
	YIDPYHGGTGSNNEDLR	-8.38442
	YIDPKHGGTGSNNEDRR	-8.3646
	YIDPKHGGTGSNNEDDR	-8.3646
	YIDPKHGGTGSNNEDER	-8.3646
	YIDPKHGGTGSNNEDKR	-8.3646
	YIDMKHGGTGSNNEDLR	-8.35565
	YIDSKHGGTGSNNEDLR	-8.35565
	YIDTKHGGTGSNNEDLR	-8.35565
	YIDYKHGGTGSNNEDLR	-8.35565
	YIDPKHGGIGSNNEDLR	-8.3549
	YIDPKHGGLGSNNEDLR	-8.3549
	YIDPKHGGFGSNNEDLR	-8.3549
	YIDPKHGGPGSNNEDLR	-8.3549
	YIDPKRGGTGSNNEDLR	-8.3257
	YIDPKKGGTGSNNEDLR	-8.3257
	YIDPKHGGTGSNNEDAR	-8.17619
	YIDPKHGGTGSNNEDGR	-8.17619
	YIDPKHGGTGSNNEDVR	-8.17619
	YIDDKHGGTGSNNEDLR	-8.0519
	YIDEKHGGTGSNNEDLR	-8.0519
	YIDPIHGGTGSNNEDLR	-8.02702
	YIDPLHGGTGSNNEDLR	-8.02702
	YIDPFHGGTGSNNEDLR	-8.02702
	YIDPPHGGTGSNNEDLR	-8.02702
	YIDPKAGGTGSNNEDLR	-8.02599
	YIDPKGGGTGSNNEDLR	-8.02599
	YIDPKVGGTGSNNEDLR	-8.02599
	YIDPNHGGTGSNNEDLR	-8.01467
	YIDPQHGGTGSNNEDLR	-8.01467
	YIDPHHGGTGSNNEDLR	-8.01467
	YIDPWHGGTGSNNEDLR	-8.01467
	YIDPKHNGTGSNNEDLR	-7.94064
	YIDPKHQGTGSNNEDLR	-7.94064
	YIDPKHHGTGSNNEDLR	-7.94064
	YIDPKHWGTGSNNEDLR	-7.94064
	YIDPKHGGTGSNNADLR	-7.8755
	YIDPKHGGTGSNNGDLR	-7.8755
	YIDPKHGGTGSNNVDLR	-7.8755
	YIDPKDGGTGSNNEDLR	-7.42481
	YIDPKEGGTGSNNEDLR	-7.42481
